# Supplementary material for: Genome-wide analysis, transcription factor network approach and gene expression profile of GH3 genes over early somatic embryogenesis in Coffea spp
Source: BMC Genomics. 2019 Nov 6;20:812. doi: 10.1186/s12864-019-6176-1 (PMC6836404; doi:10.1186/s12864-019-6176-1)
Supplement: Supplementary file 6 — Additional file 6: Table S1 Number of binding possibilities for each transcription factor in selected GH3 promoter regions. [file 12864_2019_6176_MOESM6_ESM.xlsx]

## Sheet: Plan1
Supplementary Table S1. Number of binding possibilities for each transcription factor in selected GH3 promoter regions.
Transcription factor (Coffee Genome Hub ID)	Transcription factor annotation	Bind possibilities	GH3_binds
Cc00_g02380	bZIP-1	3	2
Cc00_g06830	WRKY-1	1	1
Cc00_g08780	C2H2-1	1	1
Cc00_g13890	WRKY-2	1	1
Cc00_g28360	HSF-1	1	1
Cc01_g17430	bHLH-1	3	2
Cc01_g19020	HSF-2	1	1
Cc02_g04800	MYB_related-1	1	1
Cc02_g05280	WRKY-3	1	1
Cc02_g05970	ERF-1	2	2
Cc02_g10630	NAC-1	1	1
Cc02_g11300	ARF-1	1	1
Cc02_g14960	Dof-1	4	3
Cc02_g15550	WRKY-4	1	1
Cc02_g16110	MIKC_MADS-1	1	1
Cc02_g23810	NAC-2	1	1
Cc02_g24540	SBP-1	1	1
Cc02_g27930	MYB-1	1	1
Cc02_g31850	Trihelix-1	1	1
Cc02_g35910	bHLH-2	2	1
Cc02_g36000	MYB-2	1	1
Cc02_g36980	MIKC_MADS-1	1	1
Cc02_g37000	MIKC_MADS-2	21	4
Cc02_g37070	TCP-1	1	1
Cc02_g39490	ERF-2	1	1
Cc02_g39990	MYB_related-2	1	1
Cc03_g01210	GATA-1	1	1
Cc03_g05520	MYB-3	1	1
Cc03_g07150	GATA-2	1	1
Cc04_g00720	TCP-2	1	1
Cc04_g01870	C2H2-2	1	1
Cc04_g02150	Dof-2	4	3
Cc04_g10620	C2H2-3	1	1
Cc04_g11850	LBD-1	1	1
Cc04_g14150	Dof-3	5	3
Cc04_g16110	MYB_related-3	1	1
Cc04_g16510	Dof-4	1	1
Cc04_g16910	TCP-3	1	1
Cc05_g00300	bHLH-3	1	1
Cc05_g07590	ERF-3	2	1
Cc05_g07710	G2-like-1	1	1
Cc05_g07790	C2H2-4	1	1
Cc05_g08380	Trihelix-2	2	1
Cc05_g10900	BES1-1	1	1
Cc05_g11430	TCP-4	1	1
Cc05_g16190	NAC-3	1	1
Cc06_g01240	Trihelix-3	2	2
Cc06_g02740	Dof-5	1	1
Cc06_g03390	MYB_related-4	2	2
Cc06_g03810	C2H2-5	1	1
Cc06_g04990	HD-ZIP-1	1	1
Cc06_g05680	bZIP-2	2	2
Cc06_g11200	MYB_related-5	1	1
Cc06_g16660	ERF-4	1	1
Cc06_g17200	MYB-4	1	1
Cc06_g23190	ERF-5	1	1
Cc07_g01000	TCP-5	1	1
Cc07_g02340	HD-ZIP-2	1	1
Cc07_g03350	MYB-5	1	1
Cc07_g03470	Dof-6	1	1
Cc07_g05080	TCP-6	1	1
Cc07_g05550	Dof-7	5	4
Cc07_g09150	HD-ZIP-3	1	1
Cc07_g09170	bZIP-3	1	1
Cc07_g09220	C2H2-6	1	1
Cc07_g10660	WOX-1	3	2
Cc07_g12820	MYB_related-6	1	1
Cc08_g03540	bZIP-4	1	1
Cc08_g09710	GATA-3	1	1
Cc08_g12100	MYB_related-7	1	1
Cc08_g13970	ERF-6	1	1
Cc08_g16780	HD-ZIP-4	1	1
Cc09_g03140	ERF-7	1	1
Cc09_g04020	AP2-1	21	3
Cc09_g04320	LBD-2	1	1
Cc10_g01980	BBR-BPC-1	16	2
Cc10_g02160	MIKC_MADS-3	1	1
Cc10_g02460	bZIP-5	1	1
Cc10_g03290	BES1-2	4	2
Cc10_g04070	bZIP-6	2	2
Cc10_g04530	HSF-3	1	1
Cc10_g04630	bHLH-4	2	1
Cc10_g07810	MYB-6	1	3
Cc10_g07850	TALE-1	33	1
Cc10_g09120	ERF-8	2	2
Cc10_g10960	ERF-9	1	1
Cc10_g13750	MIKC_MADS-4	2	2
Cc11_g03360	C2H2-7	1	1
Cc11_g05650	BBR-BPC-2	24	2
Cc11_g07170	C2H2-8	13	1
Cc11_g12210	WRKY-5	1	1
Cc11_g13310	HD-ZIP-5	1	1
Cc11_g15060	Trihelix-4	1	1
Cc11_g17110	MIKC_MADS-5	2	2
Cc11_g17270	TCP-7	1	1
