# Supplementary material for: Genome-wide analysis, transcription factor network approach and gene expression profile of GH3 genes over early somatic embryogenesis in Coffea spp
Source: BMC Genomics. 2019 Nov 6;20:812. doi: 10.1186/s12864-019-6176-1 (PMC6836404; doi:10.1186/s12864-019-6176-1)
Supplement: Supplementary file 7 — Additional file 7: Table S1 Appendix. Description of binding possibilities for each transcription factor in selected GH3 genes promoter regions. [file 12864_2019_6176_MOESM7_ESM.xlsx]

## Sheet: Plan1
Supplementary Table S1 appendix. Description of binding possibilities for each transcription factor in selected GH3 genes promoter regions.
Transcription factor id	C. canephora GH3 gene	Motif start position in the promoter	Motif end position in the promoter	Direction	e-value	Motif structure
Cc02_g14960	Cc01_g20620	361	381	+	3.31e-06	ggacagacgaaaaaggaaaac
Cc02_g31850	Cc01_g20620	721	730	+	3.57e-06	gacggtaaat
Cc02_g37000	Cc01_g20620	1526	1546	-	8.95e-06	TTTCATTCTTTTCCTCCTTAT
Cc04_g02150	Cc01_g20620	364	384	+	4.57e-06	cagacgaaaaaggaaaacggg
Cc04_g14150	Cc01_g20620	1509	1529	+	9.67e-06	aaaattaaaaaaaaggaataa
Cc04_g14150	Cc01_g20620	361	381	+	3.41e-06	ggacagacgaaaaaggaaaac
Cc04_g16910	Cc01_g20620	2673	2692	-	6.44e-06	TAAACAACCGTGGCTCCCAC
Cc06_g03390	Cc01_g20620	2784	2795	+	4.42e-06	agatattttggt
Cc07_g03470	Cc01_g20620	2037	2046	+	1.79e-06	caaaaagtgc
Cc07_g05550	Cc01_g20620	1518	1538	-	3.37e-06	TTTTCCTCCTTATTCCTTTTT
Cc07_g12820	Cc01_g20620	2782	2795	-	4.1e-06	ACCAAAATATCTTT
Cc08_g09710	Cc01_g20620	2530	2542	-	5.35e-06	ATTTCAGATCTGA
Cc09_g04020	Cc01_g20620	1525	1544	+	8.28e-06	aataaggaggaaaagaatga
Cc09_g04020	Cc01_g20620	2422	2441	-	8.28e-06	AAAAAAAAAAAAAAACTAAA
Cc09_g04020	Cc01_g20620	2423	2442	-	6.73e-06	TAAAAAAAAAAAAAAACTAA
Cc10_g02460	Cc01_g20620	902	916	-	8.92e-06	TCGACTGACGTGTAA
Cc10_g07850	Cc01_g20620	391	410	-	9.28e-06	TACTCCCTCCGTCCCACTTT
Cc10_g07850	Cc01_g20620	69	88	+	9.28e-06	tactccctccgtcccacttt
Cc10_g13750	Cc01_g20620	367	380	+	1.52e-06	acgaaaaaggaaaa
Cc11_g15060	Cc01_g20620	1609	1626	-	7.39e-06	TGGTAATTTTACCCTTAA
Cc11_g17110	Cc01_g20620	1582	1594	+	3.27e-06	ccaaataagggaa
Cc00_g02380	Cc05_g05640	558	572	+	1.54e-06	ggtggacacgtgtct
Cc00_g02380	Cc05_g05640	561	575	-	5.89e-06	TTTAGACACGTGTCC
Cc00_g13890	Cc05_g05640	207	217	-	7.13e-06	TCAAGTCAACG
Cc01_g17430	Cc05_g05640	527	540	-	6.37e-06	AGGAAGAGACGTGG
Cc01_g17430	Cc05_g05640	557	570	+	3.41e-06	gggtggacacgtgt
Cc02_g05280	Cc05_g05640	205	216	+	4.42e-06	ctcgttgacttg
Cc02_g15550	Cc05_g05640	207	217	-	8.47e-06	TCAAGTCAACG
Cc02_g16110	Cc05_g05640	291	309	+	5.29e-07	cttttgctttttttggcat
Cc02_g23810	Cc05_g05640	1484	1502	-	9.06e-06	CTTTAGTTTCACGGCAAAT
Cc02_g36980	Cc05_g05640	291	309	-	2.05e-06	ATGCCAAAAAAAGCAAAAG
Cc02_g37000	Cc05_g05640	286	306	+	5.54e-06	ttttgcttttgctttttttgg
Cc03_g07150	Cc05_g05640	2819	2833	-	7.06e-06	GCGTTGGTGGTGATA
Cc04_g01870	Cc05_g05640	1646	1663	-	3.1e-06	CACATGAGGACAAAATGA
Cc04_g02150	Cc05_g05640	282	302	-	2.54e-07	AAAAAGCAAAAGCAAAATAAA
Cc04_g14150	Cc05_g05640	285	305	-	1.44e-06	CAAAAAAAGCAAAAGCAAAAT
Cc05_g07790	Cc05_g05640	1644	1663	-	6.25e-06	CACATGAGGACAAAATGAAC
Cc05_g10900	Cc05_g05640	2369	2379	-	9.35e-06	TACACGTGTAG
Cc05_g16190	Cc05_g05640	1487	1506	+	6.13e-06	tgccgtgaaactaaagctac
Cc06_g01240	Cc05_g05640	562	578	+	3.85e-06	gacacgtgtctaaatcc
Cc06_g03810	Cc05_g05640	1644	1663	+	4.68e-06	gttcattttgtcctcatgtg
Cc06_g04990	Cc05_g05640	1108	1120	-	7.03e-06	GTCAATTATTGGG
Cc06_g05680	Cc05_g05640	557	574	+	1.77e-06	gggtggacacgtgtctaa
Cc06_g17200	Cc05_g05640	1038	1056	+	1.95e-06	cactcccaaccactaaaat
Cc07_g02340	Cc05_g05640	1109	1119	+	6.29e-07	ccaataattga
Cc07_g03350	Cc05_g05640	1038	1056	-	1.32e-06	ATTTTAGTGGTTGGGAGTG
Cc07_g05550	Cc05_g05640	276	296	+	4.35e-06	ctccactttattttgcttttg
Cc07_g05550	Cc05_g05640	282	302	+	3.39e-07	tttattttgcttttgcttttt
Cc07_g09150	Cc05_g05640	1106	1126	+	2.81e-06	accccaataattgactatcat
Cc07_g09220	Cc05_g05640	1647	1663	-	8.88e-06	CACATGAGGACAAAATG
Cc07_g10660	Cc05_g05640	1133	1143	-	1.89e-06	TCATTCAATCA
Cc08_g03540	Cc05_g05640	558	572	+	9.49e-06	ggtggacacgtgtct
Cc08_g13970	Cc05_g05640	1463	1477	+	2.5e-06	gtgtgtcggcaggac
Cc08_g16780	Cc05_g05640	1107	1119	-	7.52e-06	TCAATTATTGGGG
Cc10_g02160	Cc05_g05640	294	308	-	1.92e-06	TGCCAAAAAAAGCAA
Cc10_g03290	Cc05_g05640	2369	2388	+	4.34e-06	ctacacgtgtaaactgcacc
Cc10_g04070	Cc05_g05640	560	577	-	1.51e-06	GATTTAGACACGTGTCCA
Cc10_g13750	Cc05_g05640	293	306	-	1.58e-06	CCAAAAAAAGCAAA
Cc11_g03360	Cc05_g05640	1647	1663	-	2.93e-06	CACATGAGGACAAAATG
Cc11_g12210	Cc05_g05640	207	216	-	4.21e-06	CAAGTCAACG
Cc11_g13310	Cc05_g05640	1109	1119	+	6.29e-07	ccaataattga
Cc11_g17110	Cc05_g05640	294	306	-	2.52e-06	CCAAAAAAAGCAA
Cc00_g06830	Cc05_g12940	2067	2077	-	1.6e-06	TTGACCGAGTG
Cc00_g08780	Cc05_g12940	1423	1437	+	1.5e-06	accgtcaccggttag
Cc02_g05970	Cc05_g12940	2906	2926	-	2.93e-06	GGAGGAGTGAGGGACGGAGGA
Cc02_g10630	Cc05_g12940	1882	1893	-	8.32e-06	TCACACGCCAAT
Cc02_g11300	Cc05_g12940	2976	2996	-	6.22e-06	ATTGCTCTTGTGGTAGGAAAA
Cc02_g14960	Cc05_g12940	1557	1577	+	6.08e-06	ggggaaaaaaaaaagagaata
Cc02_g14960	Cc05_g12940	206	226	+	2.9e-06	gcagtaagggaaaagtaaaaa
Cc02_g24540	Cc05_g12940	846	861	+	6.22e-06	atgattgtaccctatc
Cc02_g37000	Cc05_g12940	1286	1306	+	6.28e-07	cccccccctctctctctctct
Cc02_g37000	Cc05_g12940	1288	1308	+	2.72e-07	cccccctctctctctctctct
Cc02_g37000	Cc05_g12940	1290	1310	+	6.99e-08	cccctctctctctctctctct
Cc02_g37000	Cc05_g12940	1292	1312	+	1.06e-08	cctctctctctctctctctct
Cc02_g37000	Cc05_g12940	1294	1314	+	5.53e-08	tctctctctctctctctctgt
Cc02_g37000	Cc05_g12940	1296	1316	+	3.28e-07	tctctctctctctctctgttc
Cc02_g37000	Cc05_g12940	1300	1320	+	5.47e-06	tctctctctctctgttcttca
Cc02_g37000	Cc05_g12940	1555	1575	-	5.4e-06	TTCTCTTTTTTTTTTCCCCCC
Cc02_g37000	Cc05_g12940	1560	1580	-	8.44e-07	TCTTATTCTCTTTTTTTTTTC
Cc02_g37000	Cc05_g12940	2749	2769	+	1.27e-06	ttccattttttttcttccttt
Cc02_g37000	Cc05_g12940	80	100	-	7.66e-07	TTTTTTTTTTTTTTTTTCTGA
Cc02_g37000	Cc05_g12940	81	101	-	6.99e-08	TTTTTTTTTTTTTTTTTTCTG
Cc02_g37000	Cc05_g12940	82	102	-	2.9e-09	TTTTTTTTTTTTTTTTTTTCT
Cc02_g37000	Cc05_g12940	83	103	-	1.51e-07	GTTTTTTTTTTTTTTTTTTTC
Cc02_g37000	Cc05_g12940	84	104	-	2.04e-07	GGTTTTTTTTTTTTTTTTTTT
Cc02_g39490	Cc05_g12940	1420	1434	-	8.56e-06	ACCGGTGACGGTGAC
Cc02_g39990	Cc05_g12940	828	837	+	9.48e-06	agatattttt
Cc04_g02150	Cc05_g12940	1560	1580	+	6.56e-06	gaaaaaaaaaagagaataaga
Cc04_g02150	Cc05_g12940	209	229	+	1.57e-06	gtaagggaaaagtaaaaactg
Cc04_g11850	Cc05_g12940	456	476	+	1.4e-06	gccgcccccccccccggcgag
Cc04_g14150	Cc05_g12940	1557	1577	+	5.21e-06	ggggaaaaaaaaaagagaata
Cc04_g14150	Cc05_g12940	206	226	+	1.58e-06	gcagtaagggaaaagtaaaaa
Cc04_g16510	Cc05_g12940	208	226	+	1.91e-06	agtaagggaaaagtaaaaa
Cc06_g03390	Cc05_g12940	828	839	+	5.03e-06	agatatttttta
Cc07_g05550	Cc05_g12940	215	235	-	4.05e-06	TTTCTCCAGTTTTTACTTTTC
Cc09_g04020	Cc05_g12940	1292	1311	-	1.85e-07	GAGAGAGAGAGAGAGAGAGG
Cc09_g04020	Cc05_g12940	1294	1313	-	4.78e-07	CAGAGAGAGAGAGAGAGAGA
Cc09_g04020	Cc05_g12940	1298	1317	-	7.37e-08	AGAACAGAGAGAGAGAGAGA
Cc09_g04020	Cc05_g12940	1300	1319	-	1.37e-06	GAAGAACAGAGAGAGAGAGA
Cc09_g04020	Cc05_g12940	1555	1574	+	3.21e-06	ggggggaaaaaaaaaagaga
Cc09_g04020	Cc05_g12940	1557	1576	+	1.48e-06	ggggaaaaaaaaaagagaat
Cc09_g04020	Cc05_g12940	1559	1578	+	3.69e-06	ggaaaaaaaaaagagaataa
Cc09_g04020	Cc05_g12940	1560	1579	+	8.8e-06	gaaaaaaaaaagagaataag
Cc09_g04020	Cc05_g12940	2755	2774	-	4.41e-06	AGTGCAAAGGAAGAAAAAAA
Cc09_g04020	Cc05_g12940	2842	2861	-	1.99e-06	GGGGGAGAAGGGAAGAGAGG
Cc09_g04020	Cc05_g12940	80	99	+	7.37e-06	tcagaaaaaaaaaaaaaaaa
Cc09_g04020	Cc05_g12940	81	100	+	6.3e-07	cagaaaaaaaaaaaaaaaaa
Cc09_g04020	Cc05_g12940	82	101	+	1.58e-07	agaaaaaaaaaaaaaaaaaa
Cc09_g04020	Cc05_g12940	83	102	+	1.79e-07	gaaaaaaaaaaaaaaaaaaa
Cc09_g04020	Cc05_g12940	84	103	+	5.69e-06	aaaaaaaaaaaaaaaaaaac
Cc10_g01980	Cc05_g12940	1281	1301	+	8.35e-06	ccccccccccccctctctctc
Cc10_g01980	Cc05_g12940	1283	1303	+	7.12e-08	ccccccccccctctctctctc
Cc10_g01980	Cc05_g12940	1285	1305	+	2.68e-09	ccccccccctctctctctctc
Cc10_g01980	Cc05_g12940	1287	1307	+	2.52e-10	ccccccctctctctctctctc
Cc10_g01980	Cc05_g12940	1289	1309	+	5.05e-12	ccccctctctctctctctctc
Cc10_g01980	Cc05_g12940	1291	1311	+	2.56e-13	ccctctctctctctctctctc
Cc10_g01980	Cc05_g12940	1293	1313	+	1.12e-11	ctctctctctctctctctctg
Cc10_g01980	Cc05_g12940	1295	1315	+	5.85e-09	ctctctctctctctctctgtt
Cc10_g01980	Cc05_g12940	1297	1317	+	1.73e-08	ctctctctctctctctgttct
Cc10_g01980	Cc05_g12940	1299	1319	+	8.72e-07	ctctctctctctctgttcttc
Cc10_g01980	Cc05_g12940	2843	2863	+	4.94e-06	ctctcttcccttctcccccac
Cc10_g01980	Cc05_g12940	991	1011	-	1.29e-07	CTCTCCCTCTCTCTAACTCAA
Cc10_g01980	Cc05_g12940	993	1013	-	3.63e-09	TTCTCTCCCTCTCTCTAACTC
Cc10_g01980	Cc05_g12940	999	1019	-	6.12e-07	CTAGAGTTCTCTCCCTCTCTC
Cc10_g07850	Cc05_g12940	1281	1300	+	1.39e-08	ccccccccccccctctctct
Cc10_g07850	Cc05_g12940	1283	1302	+	2.32e-08	ccccccccccctctctctct
Cc10_g07850	Cc05_g12940	1285	1304	+	1.35e-07	ccccccccctctctctctct
Cc10_g07850	Cc05_g12940	1287	1306	+	1.21e-07	ccccccctctctctctctct
Cc10_g07850	Cc05_g12940	1289	1308	+	1.74e-07	ccccctctctctctctctct
Cc10_g07850	Cc05_g12940	1291	1310	+	8.45e-08	ccctctctctctctctctct
Cc10_g07850	Cc05_g12940	1293	1312	+	9.46e-08	ctctctctctctctctctct
Cc10_g07850	Cc05_g12940	1295	1314	+	6.7e-08	ctctctctctctctctctgt
Cc10_g07850	Cc05_g12940	1297	1316	+	2.68e-07	ctctctctctctctctgttc
Cc10_g07850	Cc05_g12940	2678	2697	+	2.04e-08	cccctcccccccggccctcc
Cc10_g07850	Cc05_g12940	2683	2702	+	1.5e-06	cccccccggccctccccttt
Cc10_g07850	Cc05_g12940	2687	2706	+	5.52e-06	cccggccctcccctttcccc
Cc10_g07850	Cc05_g12940	2688	2707	+	7.99e-07	ccggccctcccctttccccc
Cc10_g07850	Cc05_g12940	2691	2710	+	4.29e-06	gccctcccctttccccctcc
Cc10_g07850	Cc05_g12940	2693	2712	+	4.36e-06	cctcccctttccccctccct
Cc10_g07850	Cc05_g12940	2694	2713	+	2.29e-06	ctcccctttccccctccctc
Cc10_g07850	Cc05_g12940	2695	2714	+	6.79e-08	tcccctttccccctccctcc
Cc10_g07850	Cc05_g12940	2697	2716	+	4.77e-07	ccctttccccctccctcctc
Cc10_g07850	Cc05_g12940	2836	2855	+	4.01e-06	ccccctcctctcttcccttc
Cc10_g07850	Cc05_g12940	2839	2858	+	9.11e-07	cctcctctcttcccttctcc
Cc10_g07850	Cc05_g12940	2841	2860	+	4.67e-06	tcctctcttcccttctcccc
Cc10_g07850	Cc05_g12940	2904	2923	+	5.12e-06	tgtcctccgtccctcactcc
Cc10_g07850	Cc05_g12940	449	468	+	1.76e-07	tcgtcgggccgccccccccc
Cc10_g07850	Cc05_g12940	451	470	+	3.43e-06	gtcgggccgccccccccccc
Cc10_g07850	Cc05_g12940	452	471	+	5.56e-06	tcgggccgcccccccccccg
Cc10_g07850	Cc05_g12940	453	472	+	4.22e-08	cgggccgcccccccccccgg
Cc10_g07850	Cc05_g12940	454	473	+	2.83e-08	gggccgcccccccccccggc
Cc10_g07850	Cc05_g12940	521	540	-	8.84e-07	GCGGCCCCCCCCCCCCGGCG
Cc10_g07850	Cc05_g12940	522	541	-	3.11e-07	GGCGGCCCCCCCCCCCCGGC
Cc10_g09120	Cc05_g12940	1420	1434	-	1.93e-06	ACCGGTGACGGTGAC
Cc11_g05650	Cc05_g12940	1278	1301	-	3.5e-06	GAGAGAGAGGGGGGGGGGGGGGTT
Cc11_g05650	Cc05_g12940	1280	1303	-	1.79e-08	GAGAGAGAGAGGGGGGGGGGGGGG
Cc11_g05650	Cc05_g12940	1282	1305	-	5.15e-10	GAGAGAGAGAGAGGGGGGGGGGGG
Cc11_g05650	Cc05_g12940	1284	1307	-	1.33e-10	GAGAGAGAGAGAGAGGGGGGGGGG
Cc11_g05650	Cc05_g12940	1286	1309	-	3e-11	GAGAGAGAGAGAGAGAGGGGGGGG
Cc11_g05650	Cc05_g12940	1288	1311	-	8.97e-13	GAGAGAGAGAGAGAGAGAGGGGGG
Cc11_g05650	Cc05_g12940	1290	1313	-	2.69e-12	CAGAGAGAGAGAGAGAGAGAGGGG
Cc11_g05650	Cc05_g12940	1292	1315	-	4.94e-12	AACAGAGAGAGAGAGAGAGAGAGG
Cc11_g05650	Cc05_g12940	1294	1317	-	8.39e-10	AGAACAGAGAGAGAGAGAGAGAGA
Cc11_g05650	Cc05_g12940	1296	1319	-	9.73e-10	GAAGAACAGAGAGAGAGAGAGAGA
Cc11_g05650	Cc05_g12940	1298	1321	-	1.85e-06	TTGAAGAACAGAGAGAGAGAGAGA
Cc11_g05650	Cc05_g12940	1300	1323	-	8.48e-07	CATTGAAGAACAGAGAGAGAGAGA
Cc11_g05650	Cc05_g12940	2834	2857	-	1.42e-06	GAGAAGGGAAGAGAGGAGGGGGGT
Cc11_g05650	Cc05_g12940	2836	2859	-	8.32e-06	GGGAGAAGGGAAGAGAGGAGGGGG
Cc11_g05650	Cc05_g12940	2840	2863	-	6.28e-06	GTGGGGGAGAAGGGAAGAGAGGAG
Cc11_g05650	Cc05_g12940	2842	2865	-	1.98e-07	GTGTGGGGGAGAAGGGAAGAGAGG
Cc11_g05650	Cc05_g12940	989	1012	+	1.59e-06	ttttgagttagagagagggagaga
Cc11_g05650	Cc05_g12940	991	1014	+	8.01e-06	ttgagttagagagagggagagaac
Cc11_g05650	Cc05_g12940	993	1016	+	7.98e-08	gagttagagagagggagagaactc
Cc11_g05650	Cc05_g12940	995	1018	+	6.98e-06	gttagagagagggagagaactcta
Cc11_g07170	Cc05_g12940	1280	1298	+	5.65e-06	cccccccccccccctctct
Cc11_g07170	Cc05_g12940	1281	1299	+	3.55e-06	ccccccccccccctctctc
Cc11_g07170	Cc05_g12940	1283	1301	+	4.4e-07	ccccccccccctctctctc
Cc11_g07170	Cc05_g12940	1285	1303	+	4.68e-06	ccccccccctctctctctc
Cc11_g07170	Cc05_g12940	1289	1307	+	7.35e-06	ccccctctctctctctctc
Cc11_g07170	Cc05_g12940	1467	1485	-	6.72e-06	CATCATAATCCTCCTCCTA
Cc11_g07170	Cc05_g12940	1470	1488	-	5.16e-07	CCACATCATAATCCTCCTC
Cc11_g07170	Cc05_g12940	1473	1491	-	2.57e-06	CCCCCACATCATAATCCTC
Cc11_g07170	Cc05_g12940	2698	2716	+	4.65e-07	cctttccccctccctcctc
Cc11_g07170	Cc05_g12940	2839	2857	+	2.58e-06	cctcctctcttcccttctc
Cc11_g07170	Cc05_g12940	2842	2860	+	7.89e-06	cctctcttcccttctcccc
Cc11_g07170	Cc05_g12940	2845	2863	+	4.28e-06	ctcttcccttctcccccac
Cc11_g07170	Cc05_g12940	2907	2925	+	9.48e-06	cctccgtccctcactcctc
Cc00_g02380	Cc07_g06610	2613	2627	+	9.06e-06	cgggcccacgtgtcc
Cc00_g28360	Cc07_g06610	203	214	+	2.95e-06	gaaacttctgga
Cc01_g17430	Cc07_g06610	2618	2631	-	3.58e-07	AAGGGGACACGTGG
Cc01_g19020	Cc07_g06610	202	216	+	7.26e-06	ggaaacttctggatt
Cc02_g04800	Cc07_g06610	393	407	-	5.43e-07	CTTTTGGATAAGAAT
Cc02_g05970	Cc07_g06610	2311	2331	+	1.91e-06	gaggctgcattaggcggtggc
Cc02_g14960	Cc07_g06610	119	139	-	9.26e-06	GGACAGGAGAAAAAGAGAAGA
Cc02_g27930	Cc07_g06610	2482	2492	-	3.51e-06	GAGGTTGTTGG
Cc02_g35910	Cc07_g06610	1708	1717	+	3.02e-06	tcccacgtga
Cc02_g35910	Cc07_g06610	2616	2625	+	5.65e-06	gcccacgtgt
Cc02_g36000	Cc07_g06610	2481	2495	+	5.85e-06	accaacaacctcacc
Cc02_g37000	Cc07_g06610	1736	1756	+	5.54e-06	tctttttttttttcactttat
Cc02_g37000	Cc07_g06610	2956	2976	+	3.05e-06	gtttcttatttctttctctct
Cc02_g37000	Cc07_g06610	2958	2978	+	9.89e-07	ttcttatttctttctctcttg
Cc02_g37000	Cc07_g06610	403	423	-	3.52e-06	TTTTTTTTTTTTTGGTCTTTT
Cc02_g37070	Cc07_g06610	2614	2621	+	2.12e-06	gggcccac
Cc03_g01210	Cc07_g06610	1208	1234	-	1.89e-06	CTTCTTCAGGATAGCCATGATCATAAT
Cc03_g05520	Cc07_g06610	2728	2748	+	9.89e-06	gaccggctcatccaccatcca
Cc04_g00720	Cc07_g06610	2612	2621	+	2.86e-06	acgggcccac
Cc04_g10620	Cc07_g06610	1279	1290	+	4.49e-06	cagaacagagca
Cc04_g16110	Cc07_g06610	393	406	-	5.93e-06	TTTTGGATAAGAAT
Cc05_g00300	Cc07_g06610	1709	1717	-	2.35e-06	TCACGTGGG
Cc05_g07590	Cc07_g06610	2456	2463	+	7.88e-06	cgccggcg
Cc05_g07590	Cc07_g06610	2456	2463	-	7.88e-06	CGCCGGCG
Cc05_g07710	Cc07_g06610	389	398	-	4.06e-06	AAGAATCTGG
Cc05_g08380	Cc07_g06610	2452	2466	+	6.88e-06	tgttcgccggcgcgg
Cc05_g08380	Cc07_g06610	2453	2467	-	9.83e-06	ACCGCGCCGGCGAAC
Cc05_g11430	Cc07_g06610	2614	2621	+	5.81e-06	gggcccac
Cc06_g01240	Cc07_g06610	1702	1718	-	9.78e-06	ATCACGTGGGAATTTCG
Cc06_g02740	Cc07_g06610	1743	1757	+	5.9e-06	ttttttcactttatt
Cc06_g05680	Cc07_g06610	2612	2629	+	3.9e-06	acgggcccacgtgtcccc
Cc06_g11200	Cc07_g06610	393	407	+	2.85e-06	attcttatccaaaag
Cc06_g16660	Cc07_g06610	2323	2333	-	2.35e-06	TGGCCACCGCC
Cc06_g23190	Cc07_g06610	2449	2463	+	6.51e-07	ccttgttcgccggcg
Cc07_g01000	Cc07_g06610	2613	2621	+	1.16e-06	cgggcccac
Cc07_g05080	Cc07_g06610	2567	2596	+	7.95e-06	tgtgggtccacgttgtctatctcgggggga
Cc07_g05550	Cc07_g06610	1736	1756	+	2.59e-07	tctttttttttttcactttat
Cc07_g09170	Cc07_g06610	2618	2627	+	4.61e-06	ccacgtgtcc
Cc07_g10660	Cc07_g06610	1428	1438	-	2.52e-06	TCAATCAATCA
Cc07_g10660	Cc07_g06610	1432	1442	-	1.89e-06	TCATTCAATCA
Cc08_g12100	Cc07_g06610	391	405	+	4.99e-06	agattcttatccaaa
Cc09_g03140	Cc07_g06610	2322	2336	-	3.29e-06	CGTTGGCCACCGCCT
Cc09_g04020	Cc07_g06610	117	136	-	9.45e-06	CAGGAGAAAAAGAGAAGAAG
Cc09_g04020	Cc07_g06610	120	139	-	6.08e-06	GGACAGGAGAAAAAGAGAAG
Cc09_g04020	Cc07_g06610	1738	1757	-	7.48e-07	AATAAAGTGAAAAAAAAAAA
Cc09_g04020	Cc07_g06610	405	424	+	1.71e-06	aagaccaaaaaaaaaaaaaa
Cc09_g04320	Cc07_g06610	2443	2463	+	5.47e-06	cggaggccttgttcgccggcg
Cc10_g01980	Cc07_g06610	844	864	-	7.15e-06	CTATCTCGCTCTTTTTATCTC
Cc10_g01980	Cc07_g06610	858	878	-	5.59e-06	CTAATTCTCCTTATCTATCTC
Cc10_g03290	Cc07_g06610	2616	2635	+	2.67e-06	gcccacgtgtccccttcctt
Cc10_g04070	Cc07_g06610	2615	2632	-	2.52e-06	GAAGGGGACACGTGGGCC
Cc10_g04530	Cc07_g06610	202	216	+	8.42e-06	ggaaacttctggatt
Cc10_g04630	Cc07_g06610	1709	1717	+	5.04e-06	cccacgtga
Cc10_g04630	Cc07_g06610	2617	2625	+	3.19e-06	cccacgtgt
Cc10_g07810	Cc07_g06610	2739	2751	-	8.41e-06	GGGTGGATGGTGG
Cc10_g07850	Cc07_g06610	18	37	+	4.87e-06	cggcatctctctcgccctgc
Cc10_g07850	Cc07_g06610	771	790	-	1.77e-06	CTCTCCTGCCCCGTTTCTTT
Cc10_g09120	Cc07_g06610	2317	2331	+	6.16e-06	gcattaggcggtggc
Cc10_g10960	Cc07_g06610	2323	2342	-	2.64e-06	GCCGGGCGTTGGCCACCGCC
Cc11_g05650	Cc07_g06610	844	867	+	8.18e-06	gagataaaaagagcgagatagata
Cc11_g05650	Cc07_g06610	846	869	+	2.41e-06	gataaaaagagcgagatagataag
Cc11_g05650	Cc07_g06610	848	871	+	8.93e-06	taaaaagagcgagatagataagga
Cc11_g05650	Cc07_g06610	850	873	+	1.02e-06	aaaagagcgagatagataaggaga
Cc11_g17270	Cc07_g06610	2613	2622	+	3.09e-06	cgggcccacg
