# Supplementary material for: Genome-wide analysis, transcription factor network approach and gene expression profile of GH3 genes over early somatic embryogenesis in Coffea spp
Source: BMC Genomics. 2019 Nov 6;20:812. doi: 10.1186/s12864-019-6176-1 (PMC6836404; doi:10.1186/s12864-019-6176-1)
Supplement: Supplementary file 8 — Additional file 8: Table S2 Concentration and quality assessment of RNA samples used for RT-qPCR analysis. [file 12864_2019_6176_MOESM8_ESM.xlsx]

## Sheet: Plan1
Supplementary Table S2. Concentration and quality assesment of RNA samples used for RT-qPCR analysis.
Samples	Biological Replicates	RNA [ng/µL]	A260/280	A260/230
NEC	1	298.14	1.99	1.95
NEC	2	237.14	2	2.07
NEC	3	229.8	1.98	1.94
EC	1	723.45	2.11	2.15
EC	2	1160.24	2.09	1.8
EC	3	914.23	2.08	2.1
ECS	1	711.48	2.09	1.89
ECS	2	358.21	2.07	2.16
ECS	3	420.48	2.03	2.04
