# Supplementary material for: Genome-wide analysis, transcription factor network approach and gene expression profile of GH3 genes over early somatic embryogenesis in Coffea spp
Source: BMC Genomics. 2019 Nov 6;20:812. doi: 10.1186/s12864-019-6176-1 (PMC6836404; doi:10.1186/s12864-019-6176-1)
Supplement: Supplementary file 9 — Additional file 9: Table S3 Primers used in RT-qPCR experiments. [file 12864_2019_6176_MOESM9_ESM.xlsx]

## Sheet: Plan1
Supplementary Table S3. Primers used in RT-qPCR experiments.
Gene	Primer sequence (5´-3´)	Efficiency (%)	Regression Coeficient (R2)
GH3.9	F: CGCCTCGCCAAATAACTC	88.7	0.998
	R: CGTTAAAATGGGGCTCGTT
GH3.13	F:AGCCCATCTCAGAGTGCCTA	91.1	0.999
	R: CCTTGCCCTTATCCAAATCA
GH3.15	F: AAGATGAGGGGGCTTATGCT	97.7	0.999
	R: GCGTTAGCGGTGACTTCTTC
GH3.16	F:CGGATATGGCTGTTGACTCC	85	0.997
	R: GCACGGAATCACAGTTTCTG
24S	F: GACCAATCGTCTTCTTTCCAGAAA	94.6	0.998
	R: TCAACTCAGCCTTGGAAACATTAG
RPL39	F: GCGAAGAAGCAGAGGCAGAA	89.1	0.998
	R: TTGGCATTGTAGCGGATGGT
