# Supplementary material for: Genome-wide analysis, transcription factor network approach and gene expression profile of GH3 genes over early somatic embryogenesis in Coffea spp
Source: BMC Genomics. 2019 Nov 6;20:812. doi: 10.1186/s12864-019-6176-1 (PMC6836404; doi:10.1186/s12864-019-6176-1)
Supplement: Supplementary file 10 — Additional file 10:: Table S4 Endogenous gene expression stability analyzed by RefFinder software (http://fulxie.0fees.us/). [file 12864_2019_6176_MOESM10_ESM.xlsx]

## Sheet: Plan1
Supplementary Table S4. Endogenous gene expression stability analyzed by RefFinder software (http://fulxie.0fees.us/)
Raking Order (Better-Good-Average)
Method	1	2	3	4	5	6	7	8	9	10	11	12
Delta CT	24S	14_3_ 3	PP2A	CYCL	EF1a	TUB	RPL39	AP47	APRT	ACT	UBQ	GAPDH
BestKeeper	RPL39	24S	EF1a	PP2A	CYCL	APRT	14_3_ 3	AP47	TUB	UBQ	ACT	GAPDH
Normfinder	14_3_ 3	CYCL	24S	PP2A	EF1a	TUB	AP47	APRT	RPL39	ACT	UBQ	GAPDH
Genorm	24S-RPL39		PP2A	EF1a	CYCL	14_3_ 3	TUB	AP47	APRT	UBQ	ACT	GAPDH
Recommended comprehensive	24S	RPL39	14_3_ 3	PP2A	CYCL	EF1a	TUB	AP47	APRT	UBQ	ACT	GAPDH
ranking
