# Supplementary material for: Genome-wide analysis, transcription factor network approach and gene expression profile of GH3 genes over early somatic embryogenesis in Coffea spp
Source: BMC Genomics. 2019 Nov 6;20:812. doi: 10.1186/s12864-019-6176-1 (PMC6836404; doi:10.1186/s12864-019-6176-1)
Supplement: Supplementary file 11 — Additional file 11: Table S4 Appendix. Primer pairs used into analysis of expression stability for endogenous genes (Freitas et al. 2017). [file 12864_2019_6176_MOESM11_ESM.xlsx]

## Sheet: Plan1
Supplementary table S4 appendix. Primer pairs used into analysis of expression stability for endogenous genes (Freitas et al. 2017).
Gene	Accession no.	Primer sequence (5’ – 3’)	Concentration (µM)	Tm (ºC)	Amplicon (bp)	E (%)	R2
24S	GT730897.1a	F: GACCAATCGTCTTCTTTCCAGAAA	2	60	83	100	0.984
		R:TCAACTCAGCCTTGGAAACATTAG		58
ACT	GT000704.1a	F: GCCAGATGGACAAGTGATTACCA	1	60	87	100	0.969
		R: CAGCAGCTTCCATTCCTATGATAG		58
GAPDH	GW488886.1a	F: GGGAAGAGCTGCTTCATTTAACA	1.5	59	84	95	0.987
		R: CCATTGAGGGCTGGAAGAAC		58
CYCL	GT007167.1a	F: TGGTCCAGGGATTTTGTCCAT	1	60	82	96	0.997
		R: CGGTCTTGTCGGTGCAGAT		58
EF1a	GR996930.1a	F: GGTGGTTTTGAAGCTGGTATTTCT	1	59	81	92	0.997
		R: TGTTGCAGCAGCAGATCATTT		58
TUB	GT707405.1a	F: TCGGGCTGTCCTCATGGAT	1	60	84	90	0.995
		R: TTGTCGGGCCTGAAGATCTG		60
PP2A	GT005097.1a	F:ACCTATGGGTGAAATGAAGATGGA	2	60	80	97	0.973
		R: AGGCGGCGAGATGAATCTTT		60
AP47	DV690764.1a	F: GGTGTACGCTCACCATTTTCATC	1.5	59	74	97	0.947
		R: AGCCAACAGCACCAGTAACTTG		58
RPL39	GT720707.1a	F: GCGAAGAAGCAGAGGCAGAA	2	59	80	87	0.991
		R: TTGGCATTGTAGCGGATGGT		60
APRT	GR996015.1a	F: TGGAGAACGGGCTCTGGTAGT	2	60	80	92	0.992
		R: ACGCGCTCAAGTAGCCTGAT		59
UBQ	Cc05_g12790b	F: AATCCGTCCCCGCATGTT	1	60	80	99	0.999
		R: CCAGTGCATCCTGTTGTCTCA		58
	SGNU356404b	F: AGCTCAGCAAGATATGTGATGGAA	1	59	80	80	0.955
		R: TGGTAGTCACCCTTCATTTTCAGA		59
