# Supplementary material for: Genome-wide analysis, transcription factor network approach and gene expression profile of GH3 genes over early somatic embryogenesis in Coffea spp
Source: BMC Genomics. 2019 Nov 6;20:812. doi: 10.1186/s12864-019-6176-1 (PMC6836404; doi:10.1186/s12864-019-6176-1)
Supplement: Supplementary file 12 — Additional file 12: Table S5 Gene expression profile correlations between CaGH3s and CaBBM. Scores were obtained by Spearman’s correlation. [file 12864_2019_6176_MOESM12_ESM.xlsx]

## Sheet: Plan1
Supplementary Table S5. Gene expression profile correlations between CaGH3s and CaBBM. Scores were obtained by Spearman's correlation.
Gene annotation (source)	Gene annotation (target)	Spearman's correlation score
CaGH3.9	CaGH3.13	0.939394
CaGH3.9	CaGH3.15	0.454545
CaGH3.9	CaGH3.16	0.447811
CaGH3.9	CaBBM	0.441367
CaGH3.13	CaGH3.15	0.515152
CaGH3.13	CaGH3.16	0.507519
CaGH3.13	CaBBM	0.500216
CaGH3.15	CaGH3.16	-0.447811
CaGH3.15	CaBBM	0.971008
CaGH3.16	CaBBM	-0.40584
